# Supplementary material for: Uric Acid Functions as an Endogenous Modulator of Microglial Function and Amyloid Clearance in Alzheimer's Disease
Source: Adv Sci (Weinh). 2025 Oct 6;12(48):e10270. doi: 10.1002/advs.202510270 (PMC12752628; doi:10.1002/advs.202510270)
Supplement: Supplementary file 2 — Supporting Information [file ADVS-12-e10270-s001.zip]

Archive with 16 entries (16 files):
- Original blots.pdf
- Source Data Fig. 1.xlsx
- Source Data Fig. 2.xlsx
- Source Data Fig. 3.xlsx
- Source Data Fig. 4.xlsx
- Source Data Fig. 5.xlsx
- Source Data Fig. 6.xlsx
- Source Data Fig. 7.xlsx
- Source Data Supporting information Fig. S1.xlsx
- Source Data Supporting information Fig. S2.xlsx
- Source Data Supporting information Fig. S3.xlsx
- Source Data Supporting information Fig. S4.xlsx
- Source Data Supporting information Fig. S5.xlsx
- Source Data Supporting information Fig. S6.xlsx
- Source Data Supporting information Fig. S8.xlsx
- Source Data Supporting information Fig. S9.xlsx
