# Supplementary material for: Uric Acid Functions as an Endogenous Modulator of Microglial Function and Amyloid Clearance in Alzheimer's Disease
Source: Adv Sci (Weinh). 2025 Oct 6;12(48):e10270. doi: 10.1002/advs.202510270 (PMC12752628; doi:10.1002/advs.202510270)
Supplement: Supplementary file 2 — Supporting Information [file ADVS-12-e10270-s001.zip › Source Data Fig. 1.xlsx]

## Sheet: 1a
non-AD	AD
575.551	545.595
391.495	437.585					non-AD	AD
264.446	364.973		Number of values			76	124
245.494	313.767
505.797	355.429		Column B			AD
427.383	492.166		vs.			vs.
435.429	527.809		Column A			non-AD
261.951	481.145
646.848	403.299		Unpaired t test
419.176	590.61		P value			0.0114
430.823	260.615		P value summary			*
433.594	370.206		Significantly different (P < 0.05)?			Yes
475.673	265.995		One- or two-tailed P value?			Two-tailed
410.464	357.888
456.635	463.222					Adjusted P value (FDR)
522.478	332.96					0.0912
476.799	431.569
487.203	190.547					Significant at α = 0.10?
340.475	416.786					Yes (0.0912 < 0.10)
417.004	240.024
533.562	562.006
484.354	356.951
481.067	345.822
524.233	443.43
438.091	367.04
530.668	380.396
422.423	416.1
468.856	550.288
384.224	423.338
360.669	535.247
542.989	378.521
382.223	376.166
358.19	367.943
414.839	428.734
340.415	396.486
372.619	515.112
382.704	295.517
471.276	379.07
339.57	229.322
577.836	458.518
437.66	546.194
558.782	246.956
280.362	312.259
417.222	420.101
387.304	372.758
323.285	328.808
224.871	329.401
401.999	375.918
457.483	275.886
529.436	307.017
392.637	484.465
410.266	379.981
488.097	409.237
386.645	423.506
336.655	220.472
557.905	592.849
364.049	449.988
386.003	449.309
441.082	528.284
295.297	323.361
639.034	351.444
543.775	412.644
456.591	223.084
437.423	334.643
358.662	473.248
500.436	292.734
457.773	550.991
383.129	226.007
525.417	371.446
304.921	223.766
264.701	407.262
307.826	312.543
620.472	429
350.273	467.568
429.469	378.032
338.441	274.625
	331.217
	331.075
	522.361
	223.714
	299.879
	376.982
	388.331
	332.592
	599.874
	434.317
	560.031
	302.69
	295.759
	222.978
	432.668
	440.104
	281.301
	248.222
	438.958
	293.856
	330.457
	390.251
	331.143
	412.64
	549.892
	521.071
	412.552
	502.932
	421.753
	289.915
	449.96
	537.851
	400.648
	272.81
	402.725
	529.536
	319.758
	385.988
	363.546
	283.952
	463.407
	638.82
	497.821
	433.128
	294.474
	432.164
	307.772
	378.523

## Sheet: 1b
X	Y
391.495	678		X:Serum uric acid (μmol/L)
245.494	1509		Y:CSF Aβ1-42 levels (pg/mL)
427.383	781
435.429	2063		Spearman’s correlation analysis
646.848	2530		R=-0.269
419.176	1704		P=0.005
430.823	1861
475.673	1718
410.464	915
456.635	1176
476.799	697
487.203	924
417.004	1378
533.562	1390
484.354	1363
530.668	1664
360.669	918
542.989	1156
358.19	1632
414.839	991
340.415	848
372.619	424
471.276	1555
339.57	1106
577.836	1946
558.782	2245
387.304	573
401.999	2136
457.483	995
529.436	1625
410.266	857
488.097	592
386.645	1389
336.655	770
441.082	1088
639.034	484
543.775	840
456.591	1547
457.773	874
307.826	756
350.273	1526
545.595	987
437.585	1246
355.429	467
492.166	564
481.145	1861
403.299	776
590.61	963
260.615	349
370.206	1581
357.888	441
332.96	338
416.786	752
562.006	617
356.951	736
367.04	314
380.396	443
423.338	462
535.247	368
376.166	440
367.943	680
428.734	241
396.486	1505
229.322	604
458.518	522
246.956	515
420.101	845
372.758	992
329.401	536
307.017	460
484.465	682
379.981	801
423.506	1722
550.991	705
226.007	668
407.262	259
429	1154
467.568	788
331.217	909
331.075	497
522.361	634
376.982	311
388.331	1496
599.874	729
560.031	308
222.978	624
432.668	1535
438.958	863
293.856	633
330.457	1291
412.64	832
549.892	990
521.071	699
412.552	2224
421.753	1091
289.915	534
449.96	942
400.648	454
272.81	423
402.725	1396
529.536	838
363.546	1875
463.407	864
433.128	693
307.772	666

## Sheet: 1c
X	Y
417.222	0.03125		X:Serum uric acid (μmol/L)
558.782	0.03333		Y:Annual rate of CDR change
261.951	0.04166
379.981	0.04166		Spearman’s correlation analysis
438.091	0.0454		R=-0.329
364.049	0.05		P=0.021
440.104	0.05
275.886	0.0555
575.551	0.055555
376.166	0.0625
592.849	0.0625
224.871	0.0625
533.562	0.0714
372.619	0.0714
577.836	0.0714
437.66	0.0714
457.483	0.0714
557.905	0.0714
438.958	0.08333
471.276	0.1
375.918	0.1
458.518	0.125
407.262	0.125
378.52	0.1666
220.472	0.1666
441.082	0.1666
543.775	0.1666
437.423	0.1666
521.071	0.1666
264.446	0.166666
505.797	0.166666
434.317	0.1667
467.568	0.208
323.285	0.214
386.003	0.2142
246.956	0.25
372.758	0.25
274.625	0.25
390.251	0.25
294.474	0.25
560.031	0.2857
223.714	0.3125
331.075	0.3333
312.259	0.375
329.401	0.375
302.69	0.375
463.407	0.4166
222.978	0.5
295.517	0.75

## Sheet: 1d
	WT																								5×FAD
3M	93.3333	160	93.3333	53.3333	40	66.6667	73.3333	93.3333	100	53.3333	120	53.3333	120	113.333	100	106.667	93.3333	106.667	93.3333	100	40	80	80	33.3333	6.66667	40	53.3333	40	40	120	46.6667	86.6667	106.667	40	33.3333	13.3333	66.6667	100	120	73.3333	73.3333	60	40	53.3333	46.6667	106.667	80	33.3333
6M	146.535	130.693	134.454	130.693	154.455	138.614	162.376	217.822	130.693	114.852	147.899	122.772	59.4059	114.852	122.772	91.0891	162.376	91.0891	43.5644	106.931	27.7228	106.931	83.1683	99.0099	83.1683	67.3267	161.345	215.126	146.535	106.931	51.4851	130.693	51.4851	91.0891	59.4059	83.1683	54.4554	83.1683	106.931	83.1683	99.0099	59.4059	43.5644	43.5644	99.0099	51.4851	35.6436	19.802
9M	108.8	115.2	147.2	179.2	115.2	115.2	108.8	128	268.8	147.2	172.8	102.4	57.6	70.4	108.8	44.8	64	262.4	96	211.2	172.8	147.2	51.2	128	25.6	70.4	121.6	153.6	211.2	128	121.6	76.8	96	256	64	44.8	57.6	64	51.2	38.4	108.8	102.4	12.8	70.4	108.8	12.8	44.8	12.8
	male												female												male												female
	Two-way ANOVA
	Sidak's multiple comparisons test			Summary	Adjusted P Value
	WT
	3M vs. 6M			*	0.0115
	3M vs. 9M			*	0.0128
	6M vs. 9M			ns	0.8112
	5×FAD
	3M vs. 6M			ns	0.1579
	3M vs. 9M			ns	0.2958
	6M vs. 9M			ns	0.9994
	WT - 5×FAD
	3M			ns	0.1922
	6M			*	0.0356
	9M			**	0.0032
