# Supplementary material for: Uric Acid Functions as an Endogenous Modulator of Microglial Function and Amyloid Clearance in Alzheimer's Disease
Source: Adv Sci (Weinh). 2025 Oct 6;12(48):e10270. doi: 10.1002/advs.202510270 (PMC12752628; doi:10.1002/advs.202510270)
Supplement: Supplementary file 2 — Supporting Information [file ADVS-12-e10270-s001.zip › Source Data Fig. 2.xlsx]

## Sheet: 2c
WT+Veh	WT+UA	5×FAD+Veh	5×FAD+UA
78.083	84.1927	51.6541	88.6196	male		one-way ANOVA
73.5431	65.5136	57.6964	52.1754			Tukey's multiple comparisons test			Summary	Adjusted P Value
58.5787	57.781	56.9207	53.2942			WT+Veh vs. WT+UA			ns	0.9817
69.4466	60.2124	54.9894	52.6923			WT+Veh vs. 5×FAD+Veh			****	<0.0001
62.9964	63.5107	56.8943	57.9618			WT+Veh vs. 5×FAD+UA			ns	0.4341
56.687	59.7536	48.0535	67.5151			WT+UA vs. 5×FAD+Veh			****	<0.0001
65.4668	60.6127	64.791	63.3704			WT+UA vs. 5×FAD+UA			ns	0.2399
53.7633	73.5492	54	58.04			5×FAD+Veh vs. 5×FAD+UA			***	0.0004
53.4896	70.2628	52.6796	54.9394
46.5979	59.8515	28.4565	78.5052
65.4607	61.2662	28.7135	58.7017
49.0095	63.9617	44.6765	54.0197
74.6574	55.3152	49.1812	50.3198	female
56.9874	75.1448	33.3521	45.1066
70.548	60.5128	32.61	40.8876
65.1409	52.9023	49.5752	61.052
83.5965	47.6455	41.1474	52.906
53.5034	52.0202	55.028	59.0146
72.2121	81.9595	33.7349	52.1612
72.9016	56.8933	53.5814	60.7429
51.8261	63.2346	35.3334	54.8934
63.7316	68.8865	40.5806	62.6686
61.9844	86.25	52.8319	54.8579
56.4805	61.8812	42.0931	76.0354

## Sheet: 2e
WT+Veh	WT+UA	5×FAD+Veh	5×FAD+UA
61.54	58.33	38.24	36.67	male		one-way ANOVA
45.16	56.9	27.37	52.63			Tukey's multiple comparisons test			Summary	Adjusted P Value
62.84	43.66	29.63	57.45			WT+Veh vs. WT+UA			ns	0.3429
59.65	58.93	40.82	36.84			WT+Veh vs. 5×FAD+Veh			***	0.0004
34.29	58.44	42.11	36.36			WT+Veh vs. 5×FAD+UA			ns	>0.9999
35.9	50.91	31.25	47.46			WT+UA vs. 5×FAD+Veh			****	<0.0001
45	46.43	47.54	55.81			WT+UA vs. 5×FAD+UA			ns	0.3746
41.33	53.19	42.11	51.92			5×FAD+Veh vs. 5×FAD+UA			***	0.0003
57.78	61.54	44.9	58.33
40	66.2	48.21	43.18
62.86	49.21	46.15	59.09
57.78	61.11	36.59	41.82
55.56	50.91	41.67	52.17	female
46.99	50	51.56	47.06
43.94	53.7	46.34	61.54
37.7	43.55	51.56	52.86
44.74	64.29	53.62	65.87
43.62	47.69	42.86	52.54
47.52	53.19	38.1	59.26
59.62	59.32	34.29	47.27
48.72	56.14	30.23	52.08
52.27	46.58	44.44	44.44
58.7	50	37.5	47.73
68.18	64.41	31.58	54.55

## Sheet: 2f
WT+Veh
D1	42.24	56.2	60	36.84	36.4	60	60	60	60	56.74	57.46	60	60	60	40.86	60	60	60	50.24	32.36		2way ANOVA
D2	20.42	60	51.56	60	32.4	32.24	31.26	21.74	14.52	28.28	53.28	60	60	30.5	12.38	35.4	39.64	60	17.74	21.68		Tukey's multiple comparisons test			Summary	Adjusted P Value
D3	33.26	45.84	8.36	24.7	22.48	30.8	40.6	22.06	15.28	26.9	23.36	39.24	25.92	13.12	42.48	32.92	16.28	58.38	30.36	7.56
D4	40.6	6.64	48.52	23.88	34.04	10.9	38.84	39.12	51.96	49.24	18.32	16.86	30.38	8.22	20.7	56.12	26.72	19.84	42.8	31.06		1
D5	13.84	18.52	41.46	9.84	39.68	27.04	34.86	38.96	29.58	56.12	30.84	22.06	41.2	24.7	23.9	21.6	8.58	19.8	21.44	28.82		WT+Veh vs. WT+UA			ns	0.4268
D6	19.6	9.32	22.92	21.68	8.56	46.5	17.8	18.84	9.04	18.96	12	37.6	16.84	0.36	25.12	7.48	9.84	15.68	39.22	19.2		WT+Veh vs. 5×FAD+Veh			ns	0.8264
WT+UA																						WT+Veh vs. 5×FAD+UA			ns	0.998
D1	51.4	60	60	47.6	38.74	46.34	33.24	47.84	60	60	60	38.98	51.62	42.44	32.2	35.54	57.4	46.74	60	3.72		WT+UA vs. 5×FAD+Veh			ns	0.9116
D2	60	31.64	24.82	53.88	42.14	23.92	43.86	36.68	27.52	60	34.16	10.78	32.32	37.42	60	49.82	11.84	57.66	40.08	59.28		WT+UA vs. 5×FAD+UA			ns	0.5368
D3	60	18.54	20.74	40.14	60	36.42	39.02	42.64	40.12	12.4	47.18	35.96	37.12	8.96	27.2	60	23.86	45.34	14.3	26.66		5×FAD+Veh vs. 5×FAD+UA			ns	0.9044
D4	14.36	16.26	13.58	10.78	31.66	16.22	25.56	7.94	60	12.62	40.02	28.42	22.96	16.42	34.06	48.72	16.7	60	20.36	30.86
D5	60	29.02	9.4	8.42	21.74	41.56	35.18	59.92	23.16	5.14	17.8	8.1	12.06	25.66	39.78	36.58	18.06	44.9	21.62	29.2		2
D6	4.68	22.36	28.36	20.96	34.12	3.92	5.84	25.1	4.08	26.28	3.68	3.24	21.76	39.12	12.08	39.64	17.48	13.64	25.34	13.76		WT+Veh vs. WT+UA			ns	0.9276
5×FAD+Veh																						WT+Veh vs. 5×FAD+Veh			ns	0.8136
D1	43.42	60	42.16	45.74	60	60	44.14	41.64	60	47.56	60	37.5	41.04	42.5	60	39.88	34.74	60	52.46	60		WT+Veh vs. 5×FAD+UA			ns	0.2564
D2	60	35.2	8.62	24.88	50.08	47.54	60	43.66	15.76	26	60	11.06	60	31.18	35.56	33.9	43.02	60	55.38	60		WT+UA vs. 5×FAD+Veh			ns	0.9932
D3	39.16	34.48	50.36	14.9	48.74	60	15.18	42.44	8.74	33.24	60	36.42	60	37.76	38.72	60	36.2	60	37.44	60		WT+UA vs. 5×FAD+UA			ns	0.6113
D4	22.56	21.98	36.22	21.3	45.32	59.66	60	37.34	23.38	34.34	36.76	39.54	44.78	12.4	42.3	60	32.5	36.22	60	52.76		5×FAD+Veh vs. 5×FAD+UA			ns	0.7746
D5	60	34.52	21.12	37.26	59.76	36.9	60	8.2	22.02	34.66	43.8	25.84	33.24	44.92	25.38	34.58	26.28	42.04	60	48.44
D6	32.96	44.6	53.12	6.48	33.8	60	43.8	28.04	22.48	36.72	7.92	60	19.92	34.04	60	60	4.36	45.84	60	36		3
5×FAD+UA																						WT+Veh vs. WT+UA			ns	0.4191
D1	39.84	60	41.56	58.04	60	60	52.74	60	60	32.14	60	60	41.72	60	60	60	38.98	41.02	60	47.48		WT+Veh vs. 5×FAD+Veh			*	0.0121
D2	60	60	52.34	60	60	60	57.5	47.48	45.02	36.6	38.2	13.24	23.24	60	44.62	49.82	22.54	20.36	53.3	42.86		WT+Veh vs. 5×FAD+UA			*	0.0147
D3	31.52	60	31.84	60	39.94	21.64	58.24	49.2	12.54	60	41.32	35.62	31.72	37.34	41.48	34.98	37.52	25.12	60	58.3		WT+UA vs. 5×FAD+Veh			ns	0.4159
D4	17.98	28.44	40.76	23.54	6.08	23.52	41.96	36.56	14.8	39.92	55.92	10.9	34.62	15.88	60	33.68	32.92	25.1	29.02	17.22		WT+UA vs. 5×FAD+UA			ns	0.4527
D5	39.64	25.96	29.5	34.28	23.74	35.06	9.4	12.1	39.6	11.02	12.4	35.46	23.82	34	38.6	44.34	26.94	26.76	40.76	32.68		5×FAD+Veh vs. 5×FAD+UA			ns	>0.9999
D6	13.28	5.16	36.6	7.28	33.76	5.4	9.76	12.4	9.68	18.84	20.52	8.28	20.64	9.2	34.2	25.4	10.12	33.12	24.24	40.6
	male										female											4
																						WT+Veh vs. WT+UA			ns	0.7621
																						WT+Veh vs. 5×FAD+Veh			ns	0.2538
																						WT+Veh vs. 5×FAD+UA			ns	0.9914
																						WT+UA vs. 5×FAD+Veh			*	0.0255
																						WT+UA vs. 5×FAD+UA			ns	0.9019
																						5×FAD+Veh vs. 5×FAD+UA			ns	0.1435
																						5
																						WT+Veh vs. WT+UA			ns	>0.9999
																						WT+Veh vs. 5×FAD+Veh			ns	0.0972
																						WT+Veh vs. 5×FAD+UA			ns	0.9938
																						WT+UA vs. 5×FAD+Veh			ns	0.0839
																						WT+UA vs. 5×FAD+UA			ns	0.9884
																						5×FAD+Veh vs. 5×FAD+UA			ns	0.1714
																						6
																						WT+Veh vs. WT+UA			ns	0.9993
																						WT+Veh vs. 5×FAD+Veh			***	0.0002
																						WT+Veh vs. 5×FAD+UA			ns	>0.9999
																						WT+UA vs. 5×FAD+Veh			***	0.0001
																						WT+UA vs. 5×FAD+UA			ns	0.9989
																						5×FAD+Veh vs. 5×FAD+UA			***	0.0002

## Sheet: 2h
WT+Veh	WT+UA	5×FAD+Veh	5×FAD+UA
26.4	29.1	28.5	12.7	male		Kruskal-Wallis test
19.5	29.7	15.3	38.1			Dunn's multiple comparisons test			Summary	Adjusted P Value
24.3	40.6	16	19.6			WT+Veh vs. WT+UA			ns	>0.9999
31	31.1	26.3	25.9			WT+Veh vs. 5×FAD+Veh			*	0.016
36.3	36.3	14.7	36.2			WT+Veh vs. 5×FAD+UA			ns	>0.9999
28.4	22.1	28.7	36.7			WT+UA vs. 5×FAD+Veh			***	0.0003
24.3	23.2	17.2	45			WT+UA vs. 5×FAD+UA			ns	>0.9999
29.4	38.7	19.9	21.4			5×FAD+Veh vs. 5×FAD+UA			***	0.0001
25	34.4	16.9	32.7
24.1	41.2	7.8	18.5
34.3	20.2	20.7	35.3	female
34	33.9	16.9	20.1
35.5	25	33.9	26.7
34.3	28.5	27.9	39.7
23.7	34.5	17.3	34.7
33	30.7	12.9	32.3
67	34.5	31.1	41.9
24.5	25.1	19.3	39.9
25.1	43.6	20.2	39.5
20.5	27.7	9.9	43.9

## Sheet: 2i
WT+Veh	WT+UA	5×FAD+Veh	5×FAD+UA
7	4	6	2	male		one-way ANOVA
5	4	3	7			Tukey's multiple comparisons test			Summary	Adjusted P Value
7	6	3	4			WT+Veh vs. WT+UA			ns	0.9827
6	6	3	5			WT+Veh vs. 5×FAD+Veh			*	0.0445
6	4	3	5			WT+Veh vs. 5×FAD+UA			ns	0.9168
7	4	4	7			WT+UA vs. 5×FAD+Veh			*	0.0166
3	4	4	9			WT+UA vs. 5×FAD+UA			ns	0.9925
6	6	5	5			5×FAD+Veh vs. 5×FAD+UA			**	0.0074
5	10	5	5
3	7	5	6
6	7	7	5	female
5	3	5	7
6	4	7	6
8	6	5	8
8	9	2	4
4	6	4	7
6	7	2	8
5	5	6	6
5	9	0	8
4	5	4	5

## Sheet: 2j
WT+Veh	WT+UA	5×FAD+Veh	5×FAD+UA
237.62	174.09	189.21	153.01	male		one-way ANOVA
164.36	224.15	163.74	184.2			Tukey's multiple comparisons test			Summary	Adjusted P Value
149.96	212.28	156.77	182.68			WT+Veh vs. WT+UA			ns	0.8753
230.33	203.92	183.75	184.34			WT+Veh vs. 5×FAD+Veh			ns	0.7061
167.06	174.14	134.08	181.34			WT+Veh vs. 5×FAD+UA			ns	0.9248
193.28	163.44	171.58	155.53			WT+UA vs. 5×FAD+Veh			ns	0.2688
171.55	182.64	150.49	179.37			WT+UA vs. 5×FAD+UA			ns	0.5191
185.79	190.17	201.23	198.34			5×FAD+Veh vs. 5×FAD+UA			ns	0.9689
197.57	204.58	202.45	171.85
188.65	229.81	223.98	143.55
213.46	202.67	146.36	165.01	female
230.47	202.44	193.4	212.52
230.85	214.14	145.28	150.46
157.01	197.18	188.05	159.51
201.15	210.77	176.23	262.26
186.43	191.8	166.74	195.97
147	194.54	157.65	200.61
150.87	172.62	226.55	217.26
163.87	188.35	208.88	152.4
186.74	146.1	188.01	199.88
