# Supplementary material for: Uric Acid Functions as an Endogenous Modulator of Microglial Function and Amyloid Clearance in Alzheimer's Disease
Source: Adv Sci (Weinh). 2025 Oct 6;12(48):e10270. doi: 10.1002/advs.202510270 (PMC12752628; doi:10.1002/advs.202510270)
Supplement: Supplementary file 2 — Supporting Information [file ADVS-12-e10270-s001.zip › Source Data Fig. 3.xlsx]

## Sheet: 3b
5×FAD+Veh	5×FAD+UA		Column B			5×FAD+UA
4.718	1.546		vs.			vs.
6.186	1.368		Column A			5×FAD+Veh
8.353	4.574
5.165	3.565		Unpaired t test
7.605	4.117		P value			0.0052
4.352	2.921		P value summary			**
			Significantly different (P < 0.05)?			Yes
			One- or two-tailed P value?			Two-tailed

## Sheet: 3c
5×FAD+Veh	5×FAD+UA		Column B			5×FAD+UA
7.85	2.182		vs.			vs.
9.983	3.018		Column A			5×FAD+Veh
6.181	4.702
6.932	5.231		Unpaired t test
5.849	1.132		P value			0.0066
4.805	4.805		P value summary			**
			Significantly different (P < 0.05)?			Yes
			One- or two-tailed P value?			Two-tailed

## Sheet: 3d
5×FAD+Veh	5×FAD+UA
12.7774	5.9497	male		Column B			5×FAD+UA
10.4914	5.10655			vs.			vs.
15.4999	8.06577			Column A			5×FAD+Veh
11.5694	4.20838
12.5241				Unpaired t test
11.5254	6.8141	female		P value			<0.0001
13.9489	9.50557			P value summary			****
12.9605	9.51487			Significantly different (P < 0.05)?			Yes
10.8089	6.36521			One- or two-tailed P value?			Two-tailed
9.40808	6.317
5.73554	4.31658
7.45335	4.26507
