# Supplementary material for: Uric Acid Functions as an Endogenous Modulator of Microglial Function and Amyloid Clearance in Alzheimer's Disease
Source: Adv Sci (Weinh). 2025 Oct 6;12(48):e10270. doi: 10.1002/advs.202510270 (PMC12752628; doi:10.1002/advs.202510270)
Supplement: Supplementary file 2 — Supporting Information [file ADVS-12-e10270-s001.zip › Source Data Fig. 4.xlsx]

## Sheet: 4b
5×FAD+Veh	5×FAD+UA
3.5	4.83333		Column B			5×FAD+UA
2.83333	4		vs.			vs.
2.85714	3.57143		Column A			5×FAD+Veh
2	3.16667
3	3.05		Unpaired t test
2.71429	3.25		P value			0.0377
3.125	2.75		P value summary			*
2.16667	3		Significantly different (P < 0.05)?			Yes
			One- or two-tailed P value?			Two-tailed

## Sheet: 4c
5×FAD+Veh	5×FAD+UA		Column B			5×FAD+UA
9.71467	12.5487		vs.			vs.
7.25108	11.0543		Column A			5×FAD+Veh
7.80754	14.2984
12.3957	16.8908		Unpaired t test
6.875	10.5353		P value			0.0012
8.33917	13.5674		P value summary			**
7.08625	18.7885		Significantly different (P < 0.05)?			Yes
10.248	11.7305		One- or two-tailed P value?			Two-tailed

## Sheet: 4d
	5×FAD+Veh									5×FAD+UA
Microglia	21.9	11.5	21.3	22	21.5	23	23.6	18		21.3	24	22.5	22.8	20.9	12.9	16.7	20
Macrophage	7.44	11.6	14.96	21.1	19.8	13.8	3.63	11.4		14.2	18	18.2	16.1	5.3	6.52	9.6	12.2
				Column C			5XFAD+UA-mic			Column D			5XFAD+UA-mac
				vs.			vs.			vs.			vs.
				Column A			5XFAD+Veh-mic			Column B			5XFAD+Veh-mac
				Mann Whitney test						Unpaired t test
				P value			0.7411			P value			0.8706
				Exact or approximate P value?			Exact			P value summary			ns
				P value summary			ns			Significantly different (P < 0.05)?			No
				Significantly different (P < 0.05)?			No			One- or two-tailed P value?			Two-tailed
				One- or two-tailed P value?			Two-tailed

## Sheet: 4f
5×FAD+Veh	5×FAD+UA
10.3	18.8		Column B			5×FAD+UA
15	16.6		vs.			vs.
10.6	15		Column A			5×FAD+Veh
11.5	14.7
12.5	13.2		Unpaired t test
11.1	13.4		P value			0.0103
10.6	20.7		P value summary			*
9.86	10.2		Significantly different (P < 0.05)?			Yes
			One- or two-tailed P value?			Two-tailed

## Sheet: 4i
Control	UA		Column B			UA
40.1	47.1		vs.			vs.
40.9	47.4		Column A			Control
41.3	47
			Unpaired t test
			P value			<0.0001
			P value summary			****
			Significantly different (P < 0.05)?			Yes
			One- or two-tailed P value?			Two-tailed

## Sheet: 4j
Control	UA
1.0846	1.6816		Column B			UA
1.0323	1.4992		vs.			vs.
1.0429	1.8222		Column A			Control
			Unpaired t test
			P value			0.0029
			P value summary			**
			Significantly different (P < 0.05)?			Yes
			One- or two-tailed P value?			Two-tailed
