# Supplementary material for: Uric Acid Functions as an Endogenous Modulator of Microglial Function and Amyloid Clearance in Alzheimer's Disease
Source: Adv Sci (Weinh). 2025 Oct 6;12(48):e10270. doi: 10.1002/advs.202510270 (PMC12752628; doi:10.1002/advs.202510270)
Supplement: Supplementary file 2 — Supporting Information [file ADVS-12-e10270-s001.zip › Source Data Fig. 5.xlsx]

## Sheet: 5f
WT+Veh	WT+UA	5×FAD+Veh	5×FAD+UA		one-way ANOVA
19.9644	19.5626	36.7163	31.3893		Tukey's multiple comparisons test			Summary	Adjusted P Value
26.5602	22.0478	52.2604	31.1531		WT+Veh vs. WT+UA			ns	0.7803
26.0971	21.3881	43.4927	33.3017		WT+Veh vs. 5×FAD+Veh			****	<0.0001
22.405	19.9703	37.7429	39.1369		WT+Veh vs. 5×FAD+UA			**	0.0032
23.4275	23.693	39.1891	36.0904		WT+UA vs. 5×FAD+Veh			****	<0.0001
					WT+UA vs. 5×FAD+UA			***	0.0005
					5×FAD+Veh vs. 5×FAD+UA			*	0.0328

## Sheet: 5g
WT+Veh	WT+UA	5×FAD+Veh	5×FAD+UA		one-way ANOVA
189.494	140.26	351.593	264.605		Tukey's multiple comparisons test			Summary	Adjusted P Value
187.535	175.863	555.081	276.073		WT+Veh vs. WT+UA			ns	0.9746
115.261	167.208	436.012	274.539		WT+Veh vs. 5×FAD+Veh			****	<0.0001
140.4	201.908	372.72	364.506		WT+Veh vs. 5×FAD+UA			**	0.0076
155.381	177.829	296.754	291.402		WT+UA vs. 5×FAD+Veh			****	<0.0001
					WT+UA vs. 5×FAD+UA			*	0.0178
					5×FAD+Veh vs. 5×FAD+UA			*	0.0373

## Sheet: 5h
WT+Veh	WT+UA	5×FAD+Veh	5×FAD+UA		one-way ANOVA
75.4847	43.2036	182.719	172.85		Tukey's multiple comparisons test			Summary	Adjusted P Value
79.7983	46.7715	263.956	174.841		WT+Veh vs. WT+UA			ns	0.5952
82.8681	47.7094	231.815	176.451		WT+Veh vs. 5×FAD+Veh			****	<0.0001
50.0353	58.1541	204.578	162.489		WT+Veh vs. 5×FAD+UA			****	<0.0001
45.1583	61.239	200.535	185.368		WT+UA vs. 5×FAD+Veh			****	<0.0001
					WT+UA vs. 5×FAD+UA			****	<0.0001
					5×FAD+Veh vs. 5×FAD+UA			*	0.0136
