# Supplementary material for: Uric Acid Functions as an Endogenous Modulator of Microglial Function and Amyloid Clearance in Alzheimer's Disease
Source: Adv Sci (Weinh). 2025 Oct 6;12(48):e10270. doi: 10.1002/advs.202510270 (PMC12752628; doi:10.1002/advs.202510270)
Supplement: Supplementary file 2 — Supporting Information [file ADVS-12-e10270-s001.zip › Source Data Fig. 6.xlsx]

## Sheet: 6a
	Control			UA			Aβ			UA+Aβ
Cd36	0.936603	1.12559	0.948562	0.957287	0.904498	0.918505	0.662525	0.597477	0.593524	1.11525	1.1495	1.09376
Msr1	0.934621	1.01542	1.05371	0.876589	0.894264	0.856811	0.767354	0.647114	0.786608	0.832959	0.800411	0.929194
Tlr4	0.995632	1.00185	1.00253	0.667308	0.628619	0.635287	0.571761	0.530485	0.53146	0.560349	0.55872	0.572655
Trem2	0.99951	0.983779	1.01699	1.10527	1.21373	1.22689	1.26718	1.23546	1.199	1.34456	1.48203	1.39479
Abca7	0.981568	1.01601	1.00272	0.949062	0.940854	0.936049	0.593909	0.602008	0.610981	0.675017	0.735377	0.865255
	CD36							Msr1							Tlr4
	one-way ANOVA							one-way ANOVA							one-way ANOVA
	Tukey's multiple comparisons test			Summary	Adjusted P Value			Tukey's multiple comparisons test			Summary	Adjusted P Value			Tukey's multiple comparisons test			Summary	Adjusted P Value
	Control vs. UA			ns	0.4412			Control vs. UA			ns	0.089			Control vs. UA			****	<0.0001
	Control vs. Aβ			***	0.0002			Control vs. Aβ			**	0.0015			Control vs. Aβ			****	<0.0001
	Control vs. UA+Aβ			ns	0.1588			Control vs. UA+Aβ			ns	0.104			Control vs. UA+Aβ			****	<0.0001
	UA vs. Aβ			**	0.001			UA vs. Aβ			ns	0.0524			UA vs. Aβ			***	0.0003
	UA vs. UA+Aβ			*	0.0177			UA vs. UA+Aβ			ns	0.9995			UA vs. UA+Aβ			**	0.0014
	Aβ vs. UA+Aβ			****	<0.0001			Aβ vs. UA+Aβ			*	0.0448			Aβ vs. UA+Aβ			ns	0.5017
	Trem2							Abca7
	one-way ANOVA							one-way ANOVA
	Tukey's multiple comparisons test			Summary	Adjusted P Value			Tukey's multiple comparisons test			Summary	Adjusted P Value
	Control vs. UA			*	0.0112			Control vs. UA			ns	0.5152
	Control vs. Aβ			**	0.0025			Control vs. Aβ			****	<0.0001
	Control vs. UA+Aβ			****	<0.0001			Control vs. UA+Aβ			**	0.0015
	UA vs. Aβ			ns	0.6282			UA vs. Aβ			***	0.0001
	UA vs. UA+Aβ			**	0.0031			UA vs. UA+Aβ			**	0.0084
	Aβ vs. UA+Aβ			*	0.0146			Aβ vs. UA+Aβ			*	0.0203

## Sheet: 6c
siNC+CTN	siNC+UA	siABCA7+UA	siCD36+UA	siMSR1+UA	siTREM2+UA		one-way ANOVA
8.3059	12.3246	11.9019	7.1737	12.3048	3.8459		Dunnett's multiple comparisons test				Summary	Adjusted P Value
8.3876	11.8671	9.2342	6.1533	11.3808	4.6347		siNC+UA vs. siNC+CTN				*	0.0279
8.3605	11.4682	11.7702	8.6011	16.2316	4.003		siNC+UA vs. siABCA7+UA				ns	0.8655
							siNC+UA vs. siCD36+UA				**	0.0052
							siNC+UA vs. siMSR1+UA				ns	0.5832
							siNC+UA vs. siTREM2+UA				****	<0.0001

## Sheet: 6e
	total
	Control			UA			Aβ			UA+Aβ
CD36	1	1	1	0.881415	1.02952	0.794067	0.600248	0.633044	0.57226	0.790609	0.860639	0.758816
TREM2	1	1	1	1.23581	1.14	1.05	1.17191	1.24	1.22	1.45947	1.56	1.42
	Table Analyzed	CD36-Total							Table Analyzed	TREM2-Total
	one-way ANOVA								one-way ANOVA
	Tukey's multiple comparisons test				Summary	Adjusted P Value			Tukey's multiple comparisons test				Summary	Adjusted P Value
	Control vs. UA				ns	0.3375			Control vs. UA				ns	0.0843
	Control vs. Aβ				***	0.0004			Control vs. Aβ				*	0.0127
	Control vs. UA+Aβ				*	0.0283			Control vs. UA+Aβ				****	<0.0001
	UA vs. Aβ				**	0.0025			UA vs. Aβ				ns	0.5487
	UA vs. UA+Aβ				ns	0.3378			UA vs. UA+Aβ				***	0.0007
	Aβ vs. UA+Aβ				*	0.0251			Aβ vs. UA+Aβ				**	0.003
	Surface
	Control			UA			Aβ			UA+Aβ
CD36	1	1	1	0.908053	1.06241	1.108	0.694503	0.756476	0.654	0.826019	1.16567	0.94
TREM2	1	1	1	0.996761	0.954057	1.14	1.2708	1.22199	1.209	1.38498	1.45594	1.59
	Table Analyzed	CD36-Surface							Table Analyzed	TREM2-Surface
	one-way ANOVA								one-way ANOVA
	Tukey's multiple comparisons test				Summary	Adjusted P Value			Tukey's multiple comparisons test				Summary	Adjusted P Value
	Control vs. UA				ns	0.9892			Control vs. UA				ns	>0.9999
	Control vs. Aβ				*	0.0328			Control vs. Aβ				*	0.0439
	Control vs. UA+Aβ				ns	0.9928			Control vs. UA+Aβ				***	0.0008
	UA vs. Aβ				*	0.0215			UA vs. Aβ				*	0.0414
	UA vs. UA+Aβ				ns	0.937			UA vs. UA+Aβ				***	0.0008
	Aβ vs. UA+Aβ				*	0.0477			Aβ vs. UA+Aβ				*	0.0476

## Sheet: 6g
Recycled CD36					Table Analyzed	recycled CD36
Control	UA	Aβ	Aβ+UA		one-way ANOVA
3.31887	10.0675	0.96	3.82833		Tukey's multiple comparisons test				Summary	Adjusted P Value
2.49986	13.2385	1.25443	4.917		Control vs. UA				****	<0.0001
4.3712	12.3348	1.0995	4.65425		Control vs. Aβ				*	0.0312
4.82388	8.726	0.83067	4.6895		Control vs. Aβ+UA				ns	0.7964
					UA vs. Aβ				****	<0.0001
					UA vs. Aβ+UA				****	<0.0001
					Aβ vs. Aβ+UA				**	0.0063
Recycled TREM2					Table Analyzed	recycled TREM2
Control	UA	Aβ	Aβ+UA		one-way ANOVA
7.04886	9.39657	5.0118	7.22933		Tukey's multiple comparisons test				Summary	Adjusted P Value
6.82718	8.3741	4.71671	7.3795		Control vs. UA				*	0.011
6.38757	10.0677	3.03533	5.36		Control vs. Aβ				*	0.0447
4.82388	7.726	4.035	6.95467		Control vs. Aβ+UA				ns	0.9056
					UA vs. Aβ				****	<0.0001
					UA vs. Aβ+UA				*	0.0357
					Aβ vs. Aβ+UA				*	0.0138

## Sheet: 6i
	Relative internal CD36 levels							2way ANOVA
	Control			UA				Sidak's multiple comparisons test				Summary	Adjusted P Value
0	1.00078	1.02	0.9878	0.94728	1.025	0.9821
15	0.90328	0.8323	0.8864	0.73034	0.856	0.806		Control - UA
30	0.8692	0.6956	0.7651	0.46614	0.6456	0.521		Row 1				ns	>0.99
60	0.65552	0.5564	0.5123	0.18116	0.2658	0.3154		Row 2				ns	0.51
								Row 3				**	0.002
								Row 4				***	<0.001
	Relative internal TREM2 levels							2way ANOVA
	Control			UA				Sidak's multiple comparisons test				Summary	Adjusted P Value
0	1	1.08	1.05	1	1.1022	0.9699
15	0.832162	0.9026	0.9565	0.879873	0.8455	0.9269		Control - UA
30	0.842637	0.839	0.7456	0.902403	0.69778	0.7205		Row 1				ns	0.9954
60	0.806272	0.7655	0.6604	0.582219	0.4659	0.6104		Row 2				ns	0.999
								Row 3				ns	0.9563
								Row 4				*	0.0162

## Sheet: 6k
Control	UA		Column B			UA
22.6127	53.6		vs.			vs.
15.5201	42.861		Column A			Control
15.5374	26.9809
			Mann Whitney test
			Unpaired t test
			P value			0.0169
			P value summary			*
			Significantly different (P < 0.05)?			Yes
			One- or two-tailed P value?			Two-tailed
