# Supplementary material for: Uric Acid Functions as an Endogenous Modulator of Microglial Function and Amyloid Clearance in Alzheimer's Disease
Source: Adv Sci (Weinh). 2025 Oct 6;12(48):e10270. doi: 10.1002/advs.202510270 (PMC12752628; doi:10.1002/advs.202510270)
Supplement: Supplementary file 2 — Supporting Information [file ADVS-12-e10270-s001.zip › Source Data Fig. 7.xlsx]

## Sheet: 7a
Time (h)	Control			UA				2way ANOVA
0.25	3.7089	3.7767	4.4174	4.1203	4.2194	4.1659		Sidak's multiple comparisons test				Summary	Adjusted P Value
0.5	10.5791	10.3307	9.9485	7.4004	7.3362	7.2725
1	14.1664	13.3345	13.2706	14.5668	14.777	14.8698		Control - UA
2	24.756	24.9464	24.9201	27.2401	27.689	26.9264		Row 1				ns	>0.9999
3	35.2025	34.2224	33.3548	40.2	40.8	39.0082		Row 2				ns	0.1945
4	38.5802	37.7969	37.66	39.7185	40.6	40		Row 3				ns	0.9761
6	28.077	30.0282	37.6232	24.5085	24.4827	26.8435		Row 4				ns	0.424
12	14.2386	15.155	16.5526	9.855	8.2444	13.4932		Row 5				***	0.0006
								Row 6				ns	0.6025
								Row 7				****	<0.0001
								Row 8				**	0.0053

## Sheet: 7b
	Control			UA
Tfeb	1.18696	0.877746	0.959831	1.43405	1.67879	1.38524		Sidak's multiple comparisons test				Summary	Adjusted P Value
Arsa	0.97193	1.03936	0.98992	1.5302	1.3463	1.37641
Arsb	0.922032	1.01896	1.06438	1.46617	1.39433	1.48398		Control - UA
Atp6v0e1	0.965674	1.02955	1.00582	1.92633	1.64953	1.67038		Tfeb				****	<0.0001
Atp6v1h	0.965418	1.05885	0.978247	1.51875	1.51133	1.61601		Arsa				****	<0.0001
Clcn7	0.982223	1.0243	0.99395	1.47055	1.36691	1.36116		Arsb				****	<0.0001
Ctsa	0.926662	1.02964	1.04808	1.34565	1.37355	1.36384		Atp6v0e1				****	<0.0001
Ctsb	0.96629	1.03964	0.995432	1.25154	1.21171	1.28492		Atp6v1h				****	<0.0001
Ctsd	1.08377	0.954816	0.966366	1.22648	1.08068	1.25073		Clcn7				****	<0.0001
Ctsf	1.03856	1.00708	0.9561	1.46172	1.54492	1.30219		Ctsa				***	0.0001
Galns	1.03954	1.00992	0.952516	1.425	1.42621	1.46732		Ctsb				*	0.0279
Gba	0.979167	1.02796	0.993501	1.35567	1.43014	1.20463		Ctsd				ns	0.3099
Gla	1.02037	0.989828	0.99011	1.63545	1.77312	1.73875		Ctsf				****	<0.0001
Gns	1.08403	0.965529	0.955416	1.48903	1.29771	1.48524		Galns				****	<0.0001
Hexa	1.01177	1.03567	0.954321	1.55741	1.58063	1.46703		Gba				***	0.0006
Lamp1	1.00853	1.09514	0.905405	1.32401	1.29495	1.1595		Gla				****	<0.0001
Mcoln1	1.03188	0.934792	1.0367	1.31848	1.59871	1.14303		Gns				****	<0.0001
Naglu	0.974867	0.951996	1.07751	1.06902	1.00114	0.992747		Hexa				****	<0.0001
Neu1	0.974957	0.976812	1.05003	1.27132	1.43633	1.3722		Lamp1				*	0.0201
Psap	0.995269	1.02322	0.981957	0.933507	1.00944	1.10975		Mcoln1				***	0.0002
Scpep1	1.07307	0.998476	0.933327	0.986541	1.14638	0.997566		Naglu				ns	>0.9999
Sgsh	0.993168	1.00563	1.00124	1.54065	1.26003	1.25838		Neu1				***	0.0001
Tmem55b	1.14414	0.961032	0.909461	1.40327	1.3671	1.0958		Psap				ns	>0.9999
Tpp1	0.894374	1.069	1.04594	1.35456	1.32954	1.0783		Scpep1				ns	>0.9999
Ide	0.936913	0.931658	1.14563	0.873943	0.938926	0.865424		Sgsh				***	0.0002
								Tmem55b				**	0.0057
								Tpp1				*	0.0255
								Ide				ns	0.9732

## Sheet: 7d
Control	UA		Table Analyzed			lysotracker
8.6839	10.8133
8.4978	10.4652		Column B			UA
8.2123	10.3854		vs.			vs.
			Column A			Control
			Unpaired t test
			P value			0.0004
			P value summary			***
			Significantly different (P < 0.05)?			Yes
			One- or two-tailed P value?			Two-tailed

## Sheet: 7f
Control	UA		Table Analyzed			Ab/Lamp1 ratio
20.3	45.7
12.4	38		Column B			UA
38.4	53.8		vs.			vs.
34.9	41.9		Column A			Control
			Unpaired t test
			P value			0.0393
			P value summary			*
			Significantly different (P < 0.05)?			Yes
			One- or two-tailed P value?			Two-tailed
