# Supplementary material for: Uric Acid Functions as an Endogenous Modulator of Microglial Function and Amyloid Clearance in Alzheimer's Disease
Source: Adv Sci (Weinh). 2025 Oct 6;12(48):e10270. doi: 10.1002/advs.202510270 (PMC12752628; doi:10.1002/advs.202510270)
Supplement: Supplementary file 2 — Supporting Information [file ADVS-12-e10270-s001.zip › Source Data Supporting information Fig. S1.xlsx]

## Sheet: SI 1a
non-AD	AD		Table Analyzed			L.Glutamine
530.602	294.888
435.976	355.417		Column B			AD
318.623	290.552		vs.			vs.
290.205	332.9		Column A			non-AD
346.988	335.927
318.574	328.912		Mann Whitney test
437.792	419.494		P value			0.8085
316.799	363.58		Exact or approximate P value?			Exact
293.69	438.971		P value summary			ns
403.686	358.003		Significantly different (P < 0.05)?			No
389.536	363.205		One- or two-tailed P value?			Two-tailed
333.076	323.113
385.545	305.625		Adjusted P value (FDR)			Significant at α = 0.10?
296.086	347.205		0.924			No
387.509	359.436
446.299	304.338
287.723	406.507
375.287	225.114
320.059	313.692
278.321	316.329
314.173	357.451
339.774	408.414
339.654	374.833
336.79	404.053
376.233	366.812
370.008	338.581
326.248	353.175
341.764	405.505
327.839	458.618
359.26	272.828
341.86	304.57
395.993	315.337
351.613	368.015
343.896	366.78
318.309	417.259
453.26	450.166
472.091	372.579
265.522	381.5
340.13	374.807
450.141	429.213
347.165	422.864
370.725	275.735
371.754	398.167
320.283	386.875
418.052	322.275
275.661	466.451
280.566	321.179
359.131	531.504
364.915	380.706
324.045	335.024
365.632	380.584
365.121	288.932
307.041	307.286
361.194	419.143
339.678	343.69
412.246	378.003
300.883	447.414
281.486	209.858
437.757	409.549
344.343	338.243
362.922	348.094
343.343	363.053
413.345	333.416
401.537	342.102
318.556	460.81
453.526	317.943
443.01	425.71
346.483	404.724
359.652	374.163
420.057	230.993
227.959	324.294
310.72	359.171
406.01	297.051
116.04	336.283
373.07	299.613
293.386	321.109
	293.248
	293.337
	405.877
	407.102
	328.265
	351.903
	347.149
	291.18
	335.078
	470.212
	323.697
	288.904
	326.443
	353.026
	313.37
	377.039
	372.356
	313.891
	337.635
	269.471
	330.37
	301.339
	352.34
	331.699
	347.281
	396.466
	277.779
	378.293
	312.192
	358.305
	338.043
	467.86
	445.753
	220.908
	443.161
	420.781
	419.006
	416.864
	273.472
	299.938
	346.924
	455.676
	322.596
	389.574
	376.371
	380.693
	392.098
	352.23

## Sheet: SI 1b
non-AD	AD		Table Analyzed			Taurine
35.4979	35.2538
33.9712	68.6221		Column B			AD
40.1574	34.7447		vs.			vs.
38.4651	36.5311		Column A			non-AD
40.1923	49.5123
35.4992	42.4144		Mann Whitney test
79.1917	50.279		P value			0.3772
64.343	41.8548		Exact or approximate P value?			Exact
46.928	25.534		P value summary			ns
50.9533	37.1856		Significantly different (P < 0.05)?			No
39.8217	61.132		One- or two-tailed P value?			Two-tailed
36.9232	36.3183
55.277	59.7911		Adjusted P value (FDR)			Significant at α = 0.10?
32.94	24.0228		0.9068			No
35.2327	34.1771
35.0062	36.5389
20.813	83.6502
42.7927	46.1888
26.267	46.9612
37.373	53.3981
52.1847	39.78
47.331	34.6312
37.4876	32.6844
37.1304	88.6565
37.8472	35.4878
65.0863	53.4007
33.5157	56.5422
25.3138	40.2649
45.3313	33.7041
59.6774	66.3479
49.5773	47.6663
74.7307	50.8288
34.563	69.5974
34.9376	63.6988
64.4594	74.8048
44.2226	34.5945
55.2715	14.3748
39.5112	41.738
73.1447	112.449
59.8571	40.4327
30.4629	30.8854
36.3626	64.6919
25.7223	60.2679
29.1219	59.7396
21.342	50.0102
49.3712	60.2775
25.2522	35.9509
48.9248	57.7786
71.4044	57.1486
55.5411	26.4384
43.4877	22.0102
46.1457	45.2656
34.3173	54.1706
24.6692	43.2684
37.6469	26.9042
45.5969	14.9179
32.5549	51.282
40.0193	19.7075
56.0628	32.0209
49.3012	55.4953
24.6995	32.366
44.3233	42.0477
19.1404	21.4557
55.0193	27.0195
68.9639	63.8045
59.1858	40.0351
43.3779	52.8347
50.6135	22.1905
44.8128	49.007
34.3334	45.4212
42.6161	38.9734
30.0841	44.9828
51.9637	56.4061
61.4567	52.8357
42.5906	29.2977
42.5566	51.509
	50.5147
	16.4169
	36.6986
	74.4413
	50.4175
	30.4018
	82.0712
	29.2382
	37.7374
	55.3969
	56.0415
	52.1338
	46.0105
	42.7824
	20.3561
	35.3016
	45.1927
	62.3236
	39.8084
	55.9551
	31.2819
	55.5981
	49.2364
	30.3274
	24.2086
	42.8092
	32.7207
	67.7911
	74.0622
	48.5678
	36.0492
	40.5863
	60.556
	19.4374
	36.5777
	42.5426
	46.7347
	47.0162
	52.0094
	33.643
	28.8827
	38.4272
	76.7531
	44.6257
	59.213
	38.7788
	61.8305
	77.0198

## Sheet: SI 1c
non-AD	AD		Table Analyzed			Glycine
712.233	319.951
571.495	419.953		Column B			AD
208.451	340.841		vs.			vs.
252.317	290.247		Column A			non-AD
1412.93	280.901
334.11	298.693		Mann Whitney test
239.461	423.78		P value			0.4534
592.823	323.062		Exact or approximate P value?			Exact
358.034	276.217		P value summary			ns
672.584	768.005		Significantly different (P < 0.05)?			No
424.654	775.769		One- or two-tailed P value?			Two-tailed
474.726	438.65
314.57	359.036		Adjusted P value (FDR)			Significant at α = 0.10?
473.074	426.3		0.9068			No
636.461	344.782
663.911	251.205
413.609	458.6
320.153	195.47
559.944	345.264
212.155	292.886
305.298	399.616
389.692	497.923
361.748	657.641
535.859	320.107
346.424	256.539
482.853	329.551
322.211	361.925
299.914	663.187
768.894	539.803
326.805	683.261
1006.86	837.066
228.676	529.812
510.287	556.779
694.134	396.695
297.715	408.026
451.4	899.456
420.405	428.12
604.92	420.405
281.111	312.06
395.135	381.864
336.769	1690.42
994.623	244.483
300.61	361.97
314.286	387.098
358.848	334.387
2853.23	307.8
542.989	427.317
667.474	262.144
1296.72	319.861
5030.47	239.468
409.068	324.741
234.45	1245.47
1536.54	551.046
296.272	366.53
716.651	233.081
1182.78	980.714
145.79	433.62
197.547	461.404
519.405	564.967
431.768	2250.82
679.815	894.128
439.477	355.55
257.733	364.471
511.173	454.85
602.507	445.885
328.81	282.817
486.818	1553.62
263.804	1015.18
723.899	210.716
263.449	360.087
275.366	390.44
357.717	501.087
679.24	308.162
284.352	554.66
393.517	265.599
420.802	361.839
	173.944
	640.924
	522.501
	255.673
	530.053
	400.451
	1053.49
	571.261
	210.515
	1336.39
	488.555
	232.227
	315.593
	556.97
	166.546
	437.913
	289.916
	349.977
	371.601
	328.347
	423.778
	268.966
	557.661
	411.292
	987.879
	348.154
	430.029
	398.077
	700.981
	295.519
	192.165
	791.444
	588.289
	365.171
	205.687
	334.988
	693.287
	763.279
	299.539
	344.367
	290.966
	585.677
	1619.76
	441.744
	525.752
	270.435
	143.512
	385.099

## Sheet: SI 1d
non-AD	AD		Table Analyzed			Inosine
1.86288	1.4541
2.24894	1.704		Column B			AD
2.1357	0.220182		vs.			vs.
0.122924	0.176067		Column A			non-AD
0.77292	0.115481
1.93162	0.68309		Mann Whitney test
0.134752	0.706898		P value			0.0793
3.2633	0.566446		Exact or approximate P value?			Exact
1.13301	0.761525		P value summary			ns
1.7939	0.674947		Significantly different (P < 0.05)?			No
0.818685	1.12874		One- or two-tailed P value?			Two-tailed
0.627427	0.180386
0.179408	2.98357		Adjusted P value (FDR)			Significant at α = 0.10?
0.43367	4.56053		0.3172			No
0.359146	0.586781
1.38888	0.18003
0.057092	0.74675
4.48014	0.19547
3.01625	0.936313
0.825765	0.251215
1.54412	0.217004
1.13195	1.39365
0.143921	0.033914
0.106609	0.208094
0.863363	0.936461
0.028143	0.255211
0.254796	0.018665
2.81479	0.804509
0.621712	0.831815
0.052928	0.369276
0.151603	2.95298
0.109605	0.02329
0.340389	0.010271
2.90685	0.273184
0.010288	0.082979
0.547308	0.280331
0.087069	0.82572
0.060135	0.515172
0.028904	0.355461
0.292634	0.008423
0.601433	0.529189
1.53161	0.021976
1.77143	0.06069
0.497283	0.187097
1.70434	0.076544
0.090362	0.108463
1.69892	0.062776
3.21273	0.350952
0.463871	0.220444
0.057752	4.11645
0.513852	5.06776
0.71931	0.012142
0.735801	0.335375
0.932995	0.057214
0.864719	0.493421
0.071424	0.27681
0.092192	0.260964
1.62499	0.009489
0.180005	1.29544
0.527308	0.027386
0.19498	1.27562
0.564809	2.05642
1.0538	0.791292
0.832574	1.01832
0.035718	1.72198
0.587989	3.33614
2.00435	2.58507
0.239468	0.044281
0.701644	0.012059
0.102887	0.76315
0.190745	0.00269
0.202756	1.46037
3.39534	0.343213
0.002935	0.253932
0.339321	1.64122
0.045732	0.632947
	0.397959
	0.085651
	0.00663
	0.161636
	0.008834
	0.072037
	0.834683
	0.146243
	0.926602
	3.37559
	0.156038
	0.014202
	0.158466
	0.006781
	0.053376
	0.207553
	2.82344
	0.013796
	0.094217
	0.806145
	0.01408
	1.49169
	0.193838
	0.324947
	0.275548
	3.53612
	1.11846
	1.88162
	0.67306
	0.092669
	0.012197
	3.86065
	0.01433
	0.107655
	0.264171
	0.368158
	4.04324
	2.3018
	0.15078
	0.104964
	0.228876
	0.339104
	0.352224
	0.620037
	0.00795
	0.172277
	0.03369

## Sheet: SI 1e
non-AD	AD		Table Analyzed			Hypoxanthine
1.3258	0.319595
0.472483	0.697515		Column B			AD
0.401329	0.246991		vs.			vs.
0.492776	0.31767		Column A			non-AD
0.438255	0.2851
0.478446	0.701761		Mann Whitney test
0.777135	0.669285		P value			0.6158
0.601932	0.486598		Exact or approximate P value?			Exact
1.07881	0.525969		P value summary			ns
0.557633	0.617543		Significantly different (P < 0.05)?			No
0.496234	0.409835		One- or two-tailed P value?			Two-tailed
0.417759	0.272561
0.505203	0.72062		Adjusted P value (FDR)			Significant at α = 0.10?
0.542645	0.736513		0.924			No
0.402486	0.45987
0.565894	0.566718
0.21094	0.789815
0.543563	0.471329
0.580957	0.749474
0.48613	0.707641
0.745921	0.400052
0.440999	0.55895
0.268744	1.11622
0.522639	0.825612
0.394221	0.334754
0.449081	0.674167
0.350405	0.535485
0.964016	0.561341
0.749585	0.97433
0.445449	0.766957
0.404122	0.523631
0.613628	0.520672
0.696838	0.729326
0.739876	0.488547
0.442038	0.68433
0.466521	0.380539
0.59514	0.357871
0.326994	0.492993
0.4274	0.701884
0.643639	0.510238
0.589583	0.587154
0.466663	0.360517
0.326642	0.579296
0.756708	0.500101
0.675843	0.530996
0.3688	0.767741
0.529015	0.275018
0.59199	0.739139
0.846344	0.645864
0.430512	0.658219
0.617345	0.747914
0.726422	0.459191
0.516463	0.854775
0.812438	0.590024
0.390076	0.457211
1.08349	0.293385
0.352499	0.583387
0.487674	0.540797
0.545458	0.497318
0.846755	0.415316
0.483188	0.432847
0.364353	0.686367
0.696788	0.398305
0.670065	0.365292
1.45803	0.599538
0.773206	1.0346
0.384908	0.382976
0.31681	0.140378
0.418011	0.355942
0.368489	0.441562
0.419605	0.916556
0.69436	0.389423
0.667511	0.604924
0.25111	0.696295
0.481549	0.473872
0.295355	0.445405
	0.446515
	0.495623
	1.38375
	0.495982
	1.44617
	0.575527
	0.483316
	0.969262
	0.551761
	0.45432
	0.616958
	0.539211
	0.307789
	0.538907
	0.708487
	0.415469
	0.312613
	0.52582
	0.538486
	0.505655
	0.703862
	0.453054
	0.8549
	0.915433
	0.529051
	0.314601
	0.478868
	0.588995
	0.51732
	0.485812
	0.862523
	0.401798
	0.288373
	0.712342
	0.583202
	0.524204
	0.644122
	0.554616
	0.306138
	0.511031
	0.483049
	0.527148
	0.494604
	0.292707
	0.497467
	0.553133
	0.550142

## Sheet: SI 1f
non-AD	AD		Table Analyzed			Xanthine
1.05675	0.276698
0.437379	0.619386		Column B			AD
0.362336	0.626461		vs.			vs.
0.663434	0.366312		Column A			non-AD
0.402277	0.342756
0.618939	0.851872		Mann Whitney test
0.687837	0.743051		P value			0.698
1.56917	0.60411		Exact or approximate P value?			Exact
1.1209	0.412399		P value summary			ns
0.586473	1.06138		Significantly different (P < 0.05)?			No
0.589559	0.450804		One- or two-tailed P value?			Two-tailed
0.524597	0.289289
0.40985	0.564324		Adjusted P value (FDR)			Significant at α = 0.10?
0.645716	0.56155		0.924			No
0.51864	0.548941
0.634639	0.511544
0.292443	0.687703
0.518268	0.442486
0.549563	0.762755
0.443699	0.67971
0.7139	0.604511
0.533578	0.765397
0.25264	1.0235
0.688319	0.758817
0.454166	0.396495
0.595236	0.67874
0.471809	0.767008
0.948993	1.78153
0.917324	1.12607
0.492693	0.932827
0.531377	0.447888
0.630727	0.512593
0.794802	0.722732
0.574392	0.621063
0.639678	0.711779
0.6015	0.765576
0.609054	0.471245
0.675673	0.439459
0.480545	0.63488
0.829392	0.71431
0.577398	0.513746
0.590662	0.478803
0.322303	0.685932
0.643854	0.669605
0.63044	0.550704
0.334997	0.94905
0.433344	0.355671
0.665028	0.649831
0.847271	0.65138
0.484672	0.503852
0.861237	0.486029
0.877264	0.701482
0.651513	0.590506
1.01966	0.61434
0.437248	0.408624
0.761434	0.340625
0.431141	0.651815
0.531721	0.93407
0.563925	0.64962
0.893852	0.399008
0.567166	0.451054
0.539017	0.733052
0.622728	0.35897
0.628625	0.661502
0.909137	0.768639
0.832082	0.952396
0.4334	0.457021
0.32362	0.120835
0.381363	0.737037
0.5184	0.584358
0.361122	1.33963
0.722917	0.458884
0.691489	0.669352
0.947351	0.751347
0.497808	0.645551
0.402382	0.59087
	0.418717
	0.138597
	0.410816
	1.04101
	0.466099
	1.11879
	0.639432
	1.61863
	0.84961
	0.643094
	0.843693
	0.701279
	0.387457
	0.513083
	0.546023
	0.636451
	0.528618
	0.397935
	0.586666
	0.47507
	0.516005
	0.710178
	0.578973
	0.787232
	0.88224
	0.646205
	0.524436
	0.531681
	0.52026
	0.631776
	0.404407
	1.00292
	0.423158
	0.271919
	0.73525
	0.538873
	0.578604
	0.668843
	0.530014
	0.296162
	0.804864
	0.635043
	0.605926
	0.634516
	0.333007
	0.391757
	0.646293
	0.709114

## Sheet: SI 1g
non-AD	AD		Table Analyzed			Xanthosine
0.02676	0.018368
0.019958	0.02702		Column B			AD
0.013488	0.021983		vs.			vs.
0.017786	0.020517		Column A			non-AD
0.025213	0.015322
0.016371	0.024947		Mann Whitney test
0.031073	0.026001		P value			0.9549
0.24913	0.02228		Exact or approximate P value?			Exact
0.021891	0.014646		P value summary			ns
0.022114	0.030346		Significantly different (P < 0.05)?			No
0.022075	0.021593		One- or two-tailed P value?			Two-tailed
0.020076	0.010565
0.03433	0.018647		Adjusted P value (FDR)			Significant at α = 0.10?
0.023362	0.02555		0.9394			No
0.015608	0.022283
0.025711	0.021375
0.010499	0.032122
0.031064	0.017143
0.02353	0.019261
0.0136	0.026574
0.025844	0.023396
0.022088	0.02413
0.02964	0.026147
0.022166	0.025727
0.021365	0.019725
0.029254	0.027333
0.018297	0.015515
0.022012	0.539708
0.020967	0.022881
0.023445	0.031896
0.021592	0.028135
0.02212	0.015629
0.019581	0.027569
0.017238	0.025821
0.015623	0.015662
0.020552	0.030028
0.025779	0.0135
0.015804	0.026132
0.014657	0.022239
0.055397	0.016622
0.020681	0.03243
0.020045	0.020328
0.018223	0.016651
0.015455	0.029479
0.017225	0.014678
0.014539	0.029314
0.018841	0.020266
0.031871	0.025822
0.028933	0.02411
0.039459	0.015835
0.024054	0.038103
0.031061	0.015428
0.028486	0.022602
0.019155	0.021312
0.017901	0.015343
0.031541	0.023979
0.010984	0.032472
0.028753	0.024024
0.018798	0.037542
0.018006	0.019718
0.02927	0.017262
0.023589	0.018427
0.020315	0.017385
0.028875	0.016293
0.02803	0.022686
0.024912	0.014692
0.020761	0.251394
0.021595	0.019624
0.026561	0.01268
0.021076	0.216966
0.01563	0.009579
0.019038	0.022889
0.032218	0.012151
0.021427	0.016796
0.025263	0.019544
0.018928	0.017328
	0.01316
	0.021958
	0.011492
	0.034229
	0.015902
	0.020272
	0.018505
	0.028487
	0.229495
	0.02742
	0.085855
	0.021802
	0.029432
	0.025056
	0.014302
	0.028464
	0.044886
	0.022155
	0.019312
	0.016969
	0.016567
	0.017892
	0.025128
	0.019299
	0.030199
	0.043226
	0.029288
	0.018336
	0.01945
	0.02262
	0.017163
	0.043783
	0.029301
	0.022461
	0.010531
	0.019804
	0.030112
	0.02872
	0.015925
	0.018706
	0.013613
	0.030038
	0.029639
	0.031069
	0.022981
	0.0181
	0.012214
	0.021933

## Sheet: SI 1h
X	Y
391.495	6553		X:Serum uric acid (μmol/L)
264.446	11916		Y:CSF Aβ1-40 levels (pg/mL)
245.494	9612
427.383	5098		Spearman’s correlation analysis
435.429	8836		R=-0.020
646.848	11273		P=0.843
419.176	8072
430.823	13236
475.673	7451
410.464	8780
456.635	6058
476.799	4627
487.203	5321
417.004	7393
533.562	8475
484.354	8661
530.668	7347
360.669	6469
542.989	6806
358.19	11751
414.839	4760
340.415	6911
372.619	5232
471.276	7216
339.57	7191
577.836	10181
558.782	13424
387.304	3827
401.999	10030
457.483	7206
529.436	6917
410.266	7901
488.097	5763
386.645	10880
336.655	6541
441.082	6598
639.034	5670
543.775	7483
456.591	7803
457.773	7943
307.826	10977
350.273	6904
545.595	6990
437.585	8090
355.429	7072
492.166	5501
481.145	13236
403.299	6832
590.61	7529
260.615	6445
370.206	6170
357.888	9099
332.96	6680
416.786	6110
562.006	10822
356.951	12202
367.04	7502
380.396	6807
423.338	5103
535.247	5825
376.166	5348
367.943	6385
428.734	3132
396.486	8161
229.322	7625
458.518	7092
246.956	6856
420.101	6675
372.758	6541
329.401	7959
307.017	4680
484.465	6625
379.981	12103
423.506	8576
550.991	7149
226.007	8615
407.262	3947
429	11042
467.568	9958
331.217	10403
331.075	7427
522.361	6519
376.982	5474
388.331	7743
599.874	6754
560.031	4846
222.978	6918
432.668	7206
438.958	10242
293.856	7093
330.457	5711
412.64	9438
549.892	5465
521.071	8656
412.552	9796
421.753	6101
289.915	7747
449.96	5557
400.648	7940
272.81	6467
402.725	6607
529.536	9583
363.546	8457
463.407	7204
433.128	9663
307.772	9017
