# Supplementary material for: Uric Acid Functions as an Endogenous Modulator of Microglial Function and Amyloid Clearance in Alzheimer's Disease
Source: Adv Sci (Weinh). 2025 Oct 6;12(48):e10270. doi: 10.1002/advs.202510270 (PMC12752628; doi:10.1002/advs.202510270)
Supplement: Supplementary file 2 — Supporting Information [file ADVS-12-e10270-s001.zip › Source Data Supporting information Fig. S2.xlsx]

## Sheet: SI 2d
Serum
Time (h)	WT			5×FAD
0	101.053	127.368	84.2105	70.3226	98.9247	90.3226
0.15	328	321	295	333.333	281.72	233.333
0.25	271	249	200	250.538	241.935	167.742
0.5	262	207	223	184.946	227.957	202.15
1	218	181	205	153.763	193.215	167.742
2	150.903	132.13	88.8087	150.538	152.365	127.742

## Sheet: SI 2e
Dialysate
Time (h)	WT			5×FAD
0	64.9557	21.0718	42.3835	43.9542	22.0303	18.2664
1	122.427	228.291	155.064	148.965	103.3	94.2642
3	158.231	184.272	117.579	130.37	114.312	101.27
6	126.367	113.528	88.9651	102	64	58
9	58.3772	31.1617	41.0272	60.33	35	30
