# Supplementary material for: Uric Acid Functions as an Endogenous Modulator of Microglial Function and Amyloid Clearance in Alzheimer's Disease
Source: Adv Sci (Weinh). 2025 Oct 6;12(48):e10270. doi: 10.1002/advs.202510270 (PMC12752628; doi:10.1002/advs.202510270)
Supplement: Supplementary file 2 — Supporting Information [file ADVS-12-e10270-s001.zip › Source Data Supporting information Fig. S3.xlsx]

## Sheet: SI 3b
WT+Veh	WT+UA		Column B	WT+UA
19.4	21.29		vs.	vs.
20.22	20.8		Column A	WT+Veh
21.18	19.37
19.84	20.81		Unpaired t test
20.12	20.45		P value	0.2942
	20.85		P value summary	ns
			Significantly different (P < 0.05)?	No
			One- or two-tailed P value?	Two-tailed

## Sheet: SI 3c
WT+Veh	WT+UA		Column B	WT+UA
2.87498	8.69684		vs.	vs.
7.75527	8.458		Column A	WT+Veh
11.2125	13.3922
7.07325	8.458		Mann Whitney test
16.6337	8.69684		P value	0.5087
	8.938		Exact or approximate P value?	Exact
			P value summary	ns
			Significantly different (P < 0.05)?	No
			One- or two-tailed P value?	Two-tailed

## Sheet: SI 3d
WT+Veh	WT+UA		Column B	WT+UA
12.0665	20.2563		vs.	vs.
17.2715	16.3349		Column A	WT+Veh
17.9119	22.0315
25.8435	16.029		Unpaired t test
25.8435	12.5969		P value	0.4079
	16.6439		P value summary	ns
			Significantly different (P < 0.05)?	No
			One- or two-tailed P value?	Two-tailed

## Sheet: SI 3e
WT+Veh	WT+UA		Column B	WT+UA
83.0144	106.624		vs.	vs.
86.8224	120.333		Column A	WT+Veh
89.1072	105.862
100.531	81.4912		Unpaired t test
102.054	106.624		P value	0.1767
	93.6768		P value summary	ns
			Significantly different (P < 0.05)?	No
			One- or two-tailed P value?	Two-tailed

## Sheet: SI 3f
WT+Veh	WT+UA		Column B	WT+UA
27.5727	25.6812		vs.	vs.
28.1548	28.7368		Column A	WT+Veh
26.4087	25.0992
33.1018	26.5542		Unpaired t test
28.5913	28.3003		P value	0.1279
	25.8267		P value summary	ns
			Significantly different (P < 0.05)?	No
			One- or two-tailed P value?	Two-tailed

## Sheet: SI 3g
WT+Veh	WT+UA		Column B	WT+UA
59.5083	60.5633		vs.	vs.
54.7445	58.5491		Column A	WT+Veh
57.0785	63.6965
66.7977	61.3946		Unpaired t test
63.0251	60.7232		P value	0.5157
	65.5189		P value summary	ns
			Significantly different (P < 0.05)?	No
			One- or two-tailed P value?	Two-tailed

## Sheet: SI 3h
WT+Veh	WT+UA		Column B	WT+UA
9.69163	11.2335		vs.	vs.
12.2467	10.9251		Column A	WT+Veh
10.9692	10.837
10.1762	11.4978		Mann Whitney test
9.51542	10.9692		P value	0.697
	8.98678		Exact or approximate P value?	Exact
			P value summary	ns
			Significantly different (P < 0.05)?	No
			One- or two-tailed P value?	Two-tailed

## Sheet: SI 3i
WT+Veh	WT+UA		Column B	WT+UA
14.5434	16.3868		vs.	vs.
10.2926	15.2369		Column A	WT+Veh
15.007	11.1012
15.122	15.2369		Mann Whitney test
15.4076	16.3868		P value	0.1667
	15.2369		Exact or approximate P value?	Exact
			P value summary	ns
			Significantly different (P < 0.05)?	No
			One- or two-tailed P value?	Two-tailed

## Sheet: SI 3j
WT+Veh	WT+UA		Column B	WT+UA
1.50649	2.03148		vs.	vs.
2.28256	1.8717		Column A	WT+Veh
2.07713	2.21408
2.37386	1.6891		Unpaired t test
2.0543	1.7804		P value	0.425
	1.963		P value summary	ns
			Significantly different (P < 0.05)?	No
			One- or two-tailed P value?	Two-tailed

## Sheet: SI 3k
WT+Veh	WT+UA		Column B	WT+UA
1.12408	1.29581		vs.	vs.
1.07675	1.19508		Column A	WT+Veh
1.7867	1.28974
1.88136	0.911099		Unpaired t test
1.18293	1.05309		P value	0.3513
	1.59738		P value summary	ns
			Significantly different (P < 0.05)?	No
			One- or two-tailed P value?	Two-tailed

[truncated: 8 more sheets: SI 3l, SI 3m, SI 3n, SI 3o, SI 3p, SI 3q, SI 3r, SI 3s]
