# Supplementary material for: Uric Acid Functions as an Endogenous Modulator of Microglial Function and Amyloid Clearance in Alzheimer's Disease
Source: Adv Sci (Weinh). 2025 Oct 6;12(48):e10270. doi: 10.1002/advs.202510270 (PMC12752628; doi:10.1002/advs.202510270)
Supplement: Supplementary file 2 — Supporting Information [file ADVS-12-e10270-s001.zip › Source Data Supporting information Fig. S4.xlsx]

## Sheet: SI 4c
WT+Veh	WT+UA	5×FAD+Veh	5×FAD+UA		Table Analyzed		GPX4
0.972648	1.01026	0.607674	0.734854		one-way ANOVA
0.988	0.897578	0.629422	0.931923		Tukey's multiple comparisons test				Summary	Adjusted P Value
1.04758	0.893158	0.635996	0.953354		WT+Veh vs. WT+UA				ns	0.9331
0.991768	1.07337	0.521257	0.801892		WT+Veh vs. 5×FAD+Veh				****	<0.0001
					WT+Veh vs. 5×FAD+UA				ns	0.077
					WT+UA vs. 5×FAD+Veh				****	<0.0001
					WT+UA vs. 5×FAD+UA				ns	0.2
					5×FAD+Veh vs. 5×FAD+UA				**	0.002
WT+Veh	WT+UA	5×FAD+Veh	5×FAD+UA		Table Analyzed		SOD2
1.0558	1.12591	0.694164	1.19343		one-way ANOVA
1.07577	1.09137	0.788845	1.05161		Tukey's multiple comparisons test				Summary	Adjusted P Value
0.944016	0.917184	0.844487	0.929802		WT+Veh vs. WT+UA				ns	0.9996
0.924408	0.896309	0.717345	0.886707		WT+Veh vs. 5×FAD+Veh				*	0.0312
					WT+Veh vs. 5×FAD+UA				ns	0.9966
					WT+UA vs. 5×FAD+Veh				*	0.026
					WT+UA vs. 5×FAD+UA				ns	0.9996
					5×FAD+Veh vs. 5×FAD+UA				*	0.0216
WT+Veh	WT+UA	5×FAD+Veh	5×FAD+UA		Table Analyzed		4-HNE
1.11116	1.06811	1.45043	1.13661		one-way ANOVA
0.969636	0.937164	1.55364	1.22048		Tukey's multiple comparisons test				Summary	Adjusted P Value
0.989329	1.02375	1.50466	1.21098		WT+Veh vs. WT+UA				ns	>0.9999
0.929871	0.981351	1.30143	1.08097		WT+Veh vs. 5×FAD+Veh				****	<0.0001
					WT+Veh vs. 5×FAD+UA				ns	0.059
					WT+UA vs. 5×FAD+Veh				****	<0.0001
					WT+UA vs. 5×FAD+UA				ns	0.0639
					5×FAD+Veh vs. 5×FAD+UA				**	0.0012
