# Supplementary material for: Uric Acid Functions as an Endogenous Modulator of Microglial Function and Amyloid Clearance in Alzheimer's Disease
Source: Adv Sci (Weinh). 2025 Oct 6;12(48):e10270. doi: 10.1002/advs.202510270 (PMC12752628; doi:10.1002/advs.202510270)
Supplement: Supplementary file 2 — Supporting Information [file ADVS-12-e10270-s001.zip › Source Data Supporting information Fig. S5.xlsx]

## Sheet: SI 5d
Control	UA		Table Analyzed			uptake non-fam Aβ
8.7227	30.7474
11.2803	19.7946		Column B			UA
16.616	21.6865		vs.			vs.
			Column A			Control
			Unpaired t test
			P value			0.0444
			P value summary			*
			Significantly different (P < 0.05)?			Yes
			One- or two-tailed P value?			Two-tailed

## Sheet: SI 5f
Control	25 uM UA	50 uM UA	100 uM UA	100 μM UA+Prob		Table Analyzed			UA concentration gradient
101.024	126.043	132.346	157.239	117.701		one-way ANOVA
108.965	139.849	120.138	155.399	85.3745		Tukey's multiple comparisons test				Summary	Adjusted P Value
75.5759	113.744	117.985	143.16	126.876		Control vs. 25 uM UA				ns	0.138
						Control vs. 50 uM UA				ns	0.2005
						Control vs. 100 uM UA				**	0.0054
						Control vs. 100 μM UA+Prob				ns	0.7305
						25 uM UA vs. 50 uM UA				ns	0.9989
						25 uM UA vs. 100 uM UA				ns	0.2809
						25 uM UA vs. 100 μM UA+Prob				ns	0.6482
						50 uM UA vs. 100 uM UA				ns	0.1971
						50 uM UA vs. 100 μM UA+Prob				ns	0.7873
						100 uM UA vs. 100 μM UA+Prob				*	0.0354

## Sheet: SI 5h
Control	UA	NAC	NAC+UA	Hypoxanthine	Xanthine	Guanine	Allantoin
26.8476	31.4982	28.5938	36.1394	21.93	17.3115	19.7523	21.5751
26.2898	32.5949	28.5655	33.5727	21.7749	16.7889	17.8672	18.9308
24.0497	30.8474	27.7821	32.4394	18.941	17.2102	17.33	18.9381
Table Analyzed		purines
one-way ANOVA
Tukey's multiple comparisons test				Summary	Adjusted P Value
Control vs. UA				***	0.0009
Control vs. NAC				ns	0.2931
Control vs. NAC+UA				****	<0.0001
Control vs. Hypoxanthine				**	0.0061
Control vs. Xanthine				****	<0.0001
Control vs. Guanine				****	<0.0001
Control vs. Allantoin				***	0.0009
