# Supplementary material for: Uric Acid Functions as an Endogenous Modulator of Microglial Function and Amyloid Clearance in Alzheimer's Disease
Source: Adv Sci (Weinh). 2025 Oct 6;12(48):e10270. doi: 10.1002/advs.202510270 (PMC12752628; doi:10.1002/advs.202510270)
Supplement: Supplementary file 2 — Supporting Information [file ADVS-12-e10270-s001.zip › Source Data Supporting information Fig. S6.xlsx]

## Sheet: SI 6b
5×FAD+Veh	5×FAD+UA		Table Analyzed			Astrocyte MX04%
21.72	15.4762
16.3683	17.613		Column B			5×FAD+UA
16.2103	25.09		vs.			vs.
13.5485	32.3364		Column A			5×FAD+Veh
21.8789	19.3403
21.1699	12.3206		Unpaired t test
16.7963	13.3491		P value			0.5068
16.8504	23.3291		P value summary			ns
			Significantly different (P < 0.05)?			No
			One- or two-tailed P value?			Two-tailed

## Sheet: SI 6d
APP					Table Analyzed		APP
WT+Vehicle	WT+UA	5×FAD+Vehicle	5×FAD+UA		Kruskal-Wallis test
0.16685	0.221389	1.06774	0.893822		Dunn's multiple comparisons test				Summary	Adjusted P Value
0.260567	0.22547	0.957725	1.18278		WT+Vehicle vs. WT+UA				ns	>0.9999
0.259051	0.198486	1.0213	1.1727		WT+Vehicle vs. 5×FAD+Vehicle				ns	0.1121
0.215029	0.247009	1.08958	1.17565		WT+Vehicle vs. 5×FAD+UA				*	0.0277
0.201776	0.186758	0.863659	0.865585		WT+UA vs. 5×FAD+Vehicle				ns	0.072
					WT+UA vs. 5×FAD+UA				*	0.0166
					5×FAD+Vehicle vs. 5×FAD+UA				ns	>0.9999
BACE1					Table Analyzed		BACE1
WT+Vehicle	WT+UA	5×FAD+Vehicle	5×FAD+UA		one-way ANOVA
0.845384	1.11905	1.00557	1.07016		Tukey's multiple comparisons test				Summary	Adjusted P Value
1.01829	0.982545	1.10425	1.006		WT+Vehicle vs. WT+UA				ns	0.9995
0.919993	0.727826	1.00491	1.10647		WT+Vehicle vs. 5×FAD+Vehicle				ns	0.561
0.996113	1.01254	1.08749	0.794662		WT+Vehicle vs. 5×FAD+UA				ns	0.9991
1.08223	1.05798	1.12595	0.932571		WT+UA vs. 5×FAD+Vehicle				ns	0.6252
					WT+UA vs. 5×FAD+UA				ns	>0.9999
					5×FAD+Vehicle vs. 5×FAD+UA				ns	0.642
APP-CTFs					Table Analyzed		APP-CTFs
WT+Vehicle	WT+UA	5×FAD+Vehicle	5×FAD+UA		Kruskal-Wallis test
0.162626	0.121412	0.84112	1.06568		Dunn's multiple comparisons test				Summary	Adjusted P Value
0.12835	0.104031	1.05843	0.94692		WT+Vehicle vs. WT+UA				ns	>0.9999
0.153738	0.0979	1.02026	1.10495		WT+Vehicle vs. 5×FAD+Vehicle				ns	0.2878
0.139148	0.140351	1.03377	1.20566		WT+Vehicle vs. 5×FAD+UA				ns	0.0836
0.156138	0.147014	1.04643	0.918345		WT+UA vs. 5×FAD+Vehicle				*	0.0234
					WT+UA vs. 5×FAD+UA				**	0.0046
					5×FAD+Vehicle vs. 5×FAD+UA				ns	>0.9999
