# Supplementary material for: Uric Acid Functions as an Endogenous Modulator of Microglial Function and Amyloid Clearance in Alzheimer's Disease
Source: Adv Sci (Weinh). 2025 Oct 6;12(48):e10270. doi: 10.1002/advs.202510270 (PMC12752628; doi:10.1002/advs.202510270)
Supplement: Supplementary file 2 — Supporting Information [file ADVS-12-e10270-s001.zip › Source Data Supporting information Fig. S8.xlsx]

## Sheet: SI 8a
Lrp1					Table Analyzed		Lrp1
Control	UA	Aβ	UA+Aβ		one-way ANOVA
0.924705	1.16901	0.343437	0.586359		Tukey's multiple comparisons test				Summary	Adjusted P Value
1.01308	1.12829	0.312671	0.728404		Control vs. UA				*	0.0416
1.06746	1.26193	0.388722	0.579451		Control vs. Aβ				****	<0.0001
					Control vs. UA+Aβ				***	0.0007
					UA vs. Aβ				****	<0.0001
					UA vs. UA+Aβ				****	<0.0001
					Aβ vs. UA+Aβ				**	0.004
Mertk					Table Analyzed		Mertk
Control	UA	Aβ	UA+Aβ		one-way ANOVA
0.945829	1.06766	0.613969	0.539827		Tukey's multiple comparisons test				Summary	Adjusted P Value
1.10034	0.937014	0.585455	0.493776		Control vs. UA				ns	0.9921
0.960864	1.04744	0.682129	0.604318		Control vs. Aβ				***	0.0006
					Control vs. UA+Aβ				***	0.0001
					UA vs. Aβ				***	0.0004
					UA vs. UA+Aβ				***	0.0001
					Aβ vs. UA+Aβ				ns	0.4837
Itgb3					Table Analyzed		Itgb3
Control	UA	Aβ	UA+Aβ		one-way ANOVA
0.921075	1.24203	0.637915	1.5158		Tukey's multiple comparisons test				Summary	Adjusted P Value
0.998815	1.21404	0.564587	1.39817		Control vs. UA				*	0.0315
1.08698	1.18662	0.586691	1.29214		Control vs. Aβ				***	0.0006
					Control vs. UA+Aβ				***	0.0007
					UA vs. Aβ				****	<0.0001
					UA vs. UA+Aβ				ns	0.0553
					Aβ vs. UA+Aβ				****	<0.0001
Itgb5					Table Analyzed		Itgb5
Control	UA	Aβ	UA+Aβ		one-way ANOVA
0.935463	1.80038	0.508392	0.663956		Tukey's multiple comparisons test				Summary	Adjusted P Value
1.09705	1.41811	0.435002	0.555031		Control vs. UA				**	0.0041
0.974419	1.40489	0.36897	0.535133		Control vs. Aβ				**	0.0031
					Control vs. UA+Aβ				*	0.0179
					UA vs. Aβ				****	<0.0001
					UA vs. UA+Aβ				****	<0.0001
					Aβ vs. UA+Aβ				ns	0.5378

## Sheet: SI 8c
Total protein levels
	Control			Aβ
CD36	175.556	191.311	185.49	99.648	127.407	146.645
TREM2	75.498	90.591	68.989	144.51	136.69	126.98
Table Analyzed			CD36Total			Table Analyzed			TREM2Total
Column B			Aβ			Column B			Aβ
vs.			vs.			vs.			vs.
Column A			Control			Column A			Control
Unpaired t test						Unpaired t test
P value			0.0144			P value			0.0021
P value summary			*			P value summary			**
Significantly different (P < 0.05)?			Yes			Significantly different (P < 0.05)?			Yes
One- or two-tailed P value?			Two-tailed			One- or two-tailed P value?			Two-tailed

## Sheet: SI 8d
Membrane protein levels
	Control			Aβ
CD36	112.35	124.365	144.96	59.635	66.82	80.166
TREM2	88.62	75.601	74.841	163.488	181.256	136.319
Table Analyzed			CD36Membrane			Table Analyzed			TREM2Membrane
Column B			Aβ			Column B			Aβ
vs.			vs.			vs.			vs.
Column A			Control			Column A			Control
Unpaired t test						Unpaired t test
P value			0.0066			P value			0.0043
P value summary			**			P value summary			**
Significantly different (P < 0.05)?			Yes			Significantly different (P < 0.05)?			Yes
One- or two-tailed P value?			Two-tailed			One- or two-tailed P value?			Two-tailed

## Sheet: SI 8e
Control	UA	Aβ	UA+Aβ		Table Analyzed		Surface CD36
7.747	6.623	5.211	6.586		one-way ANOVA
6.736	6.186	4.802	6.47		Tukey's multiple comparisons test				Summary	Adjusted P Value
6.506	6.285	5.853	6.577		Control vs. UA				ns	0.3568
					Control vs. Aβ				**	0.0062
					Control vs. UA+Aβ				ns	0.6105
					UA vs. Aβ				ns	0.0668
					UA vs. UA+Aβ				ns	0.9567
					Aβ vs. UA+Aβ				*	0.0331

## Sheet: SI 8i
Control	Aβ	UA+Aβ	Prob+UA+Aβ	NAC+Aβ		Table Analyzed		Recycled CD36
4.38567	0.965704	2.9652	1.0535	1.69335		one-way ANOVA
4.08209	1.11679	3.02294	1.33982	2.35428		Tukey's multiple comparisons test		Summary	Adjusted P Value
3.30511	0.67712	2.90319	0.503	2.43462		Control vs. Aβ		****	<0.0001
						Control vs. UA+Aβ		ns	0.0651
						Control vs. Prob+UA+Aβ		****	<0.0001
						Control vs. NAC+Aβ		**	0.0014
						Aβ vs. UA+Aβ		***	0.0004
						Aβ vs. Prob+UA+Aβ		ns	0.9999
						Aβ vs. NAC+Aβ		*	0.0159
						UA+Aβ vs. Prob+UA+Aβ		***	0.0005
						UA+Aβ vs. NAC+Aβ		ns	0.1417
						Prob+UA+Aβ vs. NAC+Aβ		*	0.02

## Sheet: SI 8j
Control	Aβ	UA+Aβ	Prob+UA+Aβ	NAC+Aβ		Table Analyzed		Recycled TREM2
4.03746	0.37748	1.928	0.5346	1.21978		one-way ANOVA
4.83787	0.662815	1.62187	0.692182	0.849625		Tukey's multiple comparisons test		Summary	Adjusted P Value
3.04017	0.487071	2.27787	0.651667	1.47791		Control vs. Aβ		****	<0.0001
						Control vs. UA+Aβ		**	0.0021
						Control vs. Prob+UA+Aβ		****	<0.0001
						Control vs. NAC+Aβ		***	0.0002
						Aβ vs. UA+Aβ		*	0.0214
						Aβ vs. Prob+UA+Aβ		ns	0.9975
						Aβ vs. NAC+Aβ		ns	0.4224
						UA+Aβ vs. Prob+UA+Aβ		*	0.0348
						UA+Aβ vs. NAC+Aβ		ns	0.3168
						Prob+UA+Aβ vs. NAC+Aβ		ns	0.5905
