# Supplementary material for: Uric Acid Functions as an Endogenous Modulator of Microglial Function and Amyloid Clearance in Alzheimer's Disease
Source: Adv Sci (Weinh). 2025 Oct 6;12(48):e10270. doi: 10.1002/advs.202510270 (PMC12752628; doi:10.1002/advs.202510270)
Supplement: Supplementary file 2 — Supporting Information [file ADVS-12-e10270-s001.zip › Source Data Supporting information Fig. S9.xlsx]

## Sheet: SI 9a
Time (h)	Control			UA				Table Analyzed		MFI
1	17.6746	16.2291	15.9645	30.3067	30.7776	29.463		Two-way ANOVA
3	20.0238	20.6974	21.58	25.5881	24.8361	25.3794		Sidak's multiple comparisons test				Summary	Adjusted P Value
9	21.58	16.2704	20.6974	17.5361	18.2957	18.2261
12	13.2107	11.9085	12.683	14.1038	14.5494	15.0158		Control - UA
24	7.1788	6.8247	7.6453	7.2125	7.0874	6.9885		Row 1				****	<0.0001
								Row 2				***	0.0002
								Row 3				ns	0.4024
								Row 4				ns	0.1609
								Row 5				ns	>0.9999

## Sheet: SI 9b
	Control			UA
Ctsb	0.806642	1.17283	1.05702	0.988514	1.03766	1.00928
Ctsd	1.01866	1.14605	0.856584	3.50642	2.14355	3.11666
Tfeb	0.878633	1.15136	0.988514	3.06666	3.26406	4.07462
Lamp1	1.39152	0.93088	0.771997	5.42642	5.65685	3.94493
Lamp2	1	1.06437	0.939523	0.825496	0.941567	0.770215
	Table Analyzed			Ctsb			Table Analyzed			Ctsd			Table Analyzed			Tfeb
	Column B			UA			Column B			UA			Column B			UA
	vs.			vs.			vs.			vs.			vs.			vs.
	Column A			Control			Column A			Control			Column A			Control
	Unpaired t test						Unpaired t test						Unpaired t test
	P value			0.9976			P value			0.0098			P value			0.0015
	P value summary			ns			P value summary			**			P value summary			**
	Significantly different (P < 0.05)?			No			Significantly different (P < 0.05)?			Yes			Significantly different (P < 0.05)?			Yes
	One- or two-tailed P value?			Two-tailed			One- or two-tailed P value?			Two-tailed			One- or two-tailed P value?			Two-tailed
	Table Analyzed			Lamp1			Table Analyzed			Lamp2
	Column B			UA			Column B			UA
	vs.			vs.			vs.			vs.
	Column A			Control			Column A			Control
	Unpaired t test						Unpaired t test
	P value			0.0022			P value			0.0663
	P value summary			**			P value summary			ns
	Significantly different (P < 0.05)?			Yes			Significantly different (P < 0.05)?			No
	One- or two-tailed P value?			Two-tailed			One- or two-tailed P value?			Two-tailed

## Sheet: SI 9c
Ctsb					Table Analyzed		Ctsb
Control	UA	Aβ	Aβ+UA		one-way ANOVA
1.09594	1.65709	1.47601	1.39833		Tukey's multiple comparisons test				Summary	Adjusted P Value
1.19	1.76141	1.19628	1.52625		Control vs. UA				*	0.0259
0.766772	1.57337	1.45596	2.00675		Control vs. Aβ				ns	0.251
					Control vs. Aβ+UA				*	0.0303
					UA vs. Aβ				ns	0.4121
					UA vs. Aβ+UA				ns	0.9994
					Aβ vs. Aβ+UA				ns	0.4686
Ctsd					Table Analyzed		Ctsd
Control	UA	Aβ	Aβ+UA		one-way ANOVA
1.00145	1.89418	2.15235	1.92276		Tukey's multiple comparisons test				Summary	Adjusted P Value
0.689103	1.6577	2.46334	0.865662		Control vs. UA				ns	0.1747
1.44906	1.87026	1.94026	2.04102		Control vs. Aβ				*	0.035
					Control vs. Aβ+UA				ns	0.3785
					UA vs. Aβ				ns	0.673
					UA vs. Aβ+UA				ns	0.9293
					Aβ vs. Aβ+UA				ns	0.3621
Tfeb					Table Analyzed		Tfeb
Control	UA	Aβ	Aβ+UA		one-way ANOVA
0.874481	1.71978	1.74315	1.4979		Tukey's multiple comparisons test				Summary	Adjusted P Value
0.991562	1.92953	1.4852	1.47878		Control vs. UA				***	0.0007
1.15327	1.76701	1.32747	1.66059		Control vs. Aβ				*	0.0114
					Control vs. Aβ+UA				**	0.0085
					UA vs. Aβ				ns	0.1544
					UA vs. Aβ+UA				ns	0.2104
					Aβ vs. Aβ+UA				ns	0.9955
Lamp1					Table Analyzed		Lamp1
Control	UA	Aβ	Aβ+UA		one-way ANOVA
0.855502	1.61177	1.656	2.48886		Tukey's multiple comparisons test				Summary	Adjusted P Value
0.999137	1.66408	1.44113	1.9628		Control vs. UA				*	0.0232
1.16991	1.51264	1.53443	1.89851		Control vs. Aβ				*	0.0369
					Control vs. Aβ+UA				***	0.0005
					UA vs. Aβ				ns	0.9862
					UA vs. Aβ+UA				*	0.0422
					Aβ vs. Aβ+UA				*	0.0265
Lamp2					Table Analyzed		Lamp2
Control	UA	Aβ	Aβ+UA		Kruskal-Wallis test
1.02322	1.42894	1.38595	1.09562		Dunn's multiple comparisons test				Summary	Adjusted P Value
0.96934	1.46111	1.15449	1.3647		Control vs. UA				ns	0.0552
1.00822	1.2601	1.34485	1.36141		Control vs. Aβ				ns	0.4202
					Control vs. Aβ+UA				ns	0.5366
					UA vs. Aβ				ns	>0.9999
					UA vs. Aβ+UA				ns	>0.9999
					Aβ vs. Aβ+UA				ns	>0.9999
Ide					Table Analyzed		Ide
Control	UA	Aβ	Aβ+UA		Kruskal-Wallis test
0.936913	0.873943	1.31245	1.18147		Dunn's multiple comparisons test				Summary	Adjusted P Value
0.931658	0.938926	1.26821	1.1179		Control vs. UA				ns	>0.9999
1.14563	0.865424	1.19584	1.23641		Control vs. Aβ				ns	0.2492
					Control vs. Aβ+UA				ns	>0.9999
					UA vs. Aβ				*	0.0395
					UA vs. Aβ+UA				ns	0.4202
					Aβ vs. Aβ+UA				ns	>0.9999
